# Supplementary material for: Metabolic modeling predicts metabolite changes in Mycobacterium tuberculosis
Source: BMC Syst Biol. 2015 Sep 16;9:57. doi: 10.1186/s12918-015-0206-7 (PMC4574064; doi:10.1186/s12918-015-0206-7)
Supplement: Additional file 2: — Supplementary data files. Pathways.zip full set model predictions for all metabolites during transcription factor induction based on genome-wise expression. Pathways_specific.zip full set model predictions for all metabolites during transcription factor induction based on TF regulon specific expression. Model.xml: Genome scale MTB metabolic model used. Table S1 the binding network used for the transcription factor overexpression analyses and median-scaled metabolite abundance values for normoxic and hypoxic conditions. (ZIP 2706 kb) [file 12918_2015_206_MOESM2_ESM.zip]

Archive with 129 entries (129 files):
- heatmap_pwys_Transport.eps
- model.xml
- Table_S1.xlsx
- heatmap_pwys_Transport.specific.eps
- heatmap_pwys_Miscellaneous.specific.eps
- heatmap_pwys_Glycolysis.specific.eps
- heatmap_pwys_Gluconeogenesis.specific.eps
- heatmap_pwys_Gluconeogenesis.eps
- heatmap_pwys_Glycolysis.eps
- SYBO-D-15-00043.pdf
- FundingInformation.xml
- heatmap_pwys_Thiamine metabolism.eps
- heatmap_pwys_Ubiquinone metabolism.eps
- heatmap_pwys_Acylglycerol metabolism.eps
- heatmap_pwys_Alanine and aspartate metabolism.eps
- heatmap_pwys_Arginine and proline metabolism.eps
- Figure S1.png
- heatmap_pwys_Sugar metabolism.specific.eps
- heatmap_pwys_Sulfate metabolism.specific.eps
- heatmap_pwys_Sulfolipid metabolism.specific.eps
- heatmap_pwys_Thiamine metabolism.specific.eps
- heatmap_pwys_Ubiquinone metabolism.specific.eps
- heatmap_pwys_Purine Metabolism.specific.eps
- heatmap_pwys_Pyrimidine metabolism.specific.eps
- heatmap_pwys_Pyruvate metabolism.specific.eps
- heatmap_pwys_Redox metabolism.specific.eps
- heatmap_pwys_Riboflavin metabolism.specific.eps
- heatmap_pwys_Shikimate pathway.specific.eps
- heatmap_pwys_Peptidoglycan Metabolism.specific.eps
- heatmap_pwys_Phenylalanine, tyrosine, and tryptophan metabolism.specific.eps
- heatmap_pwys_Phosphatidylinositol mannoside metabolism.specific.eps
- heatmap_pwys_Phospholipid metabolism.specific.eps
- heatmap_pwys_Polyprenoids biosynthesis.specific.eps
- heatmap_pwys_Propanoate metabolism.specific.eps
- heatmap_pwys_Nitrogen metabolism.specific.eps
- heatmap_pwys_Nucleotide sugar metabolism.specific.eps
- heatmap_pwys_Other amino acid metabolism.specific.eps
- heatmap_pwys_Other nucleotide metabolism.specific.eps
- heatmap_pwys_Pantothenate and CoA Metabolism.specific.eps
- heatmap_pwys_Pentose Phosphate Pathway.specific.eps
- heatmap_pwys_Methylmalonyl pathway.specific.eps
- heatmap_pwys_Mycobactin metabolism.specific.eps
- heatmap_pwys_Mycolic acid metabolism.specific.eps
- heatmap_pwys_Nicotinamide nucleotide metabolism.specific.eps
- heatmap_pwys_Nicotinamide nucleotides biosynthesis.specific.eps
- heatmap_pwys_Lipid metabolism.specific.eps
- heatmap_pwys_Lysine metabolism.specific.eps
- heatmap_pwys_Macromolecule biosynthesis.specific.eps
- heatmap_pwys_Membrane metabolism.specific.eps
- heatmap_pwys_Methionine metabolism.specific.eps
- heatmap_pwys_Methylcitrate cycle.specific.eps
- heatmap_pwys_Glycerate metabolism.specific.eps
- heatmap_pwys_Glycine, serine, and threonine metabolism.specific.eps
- heatmap_pwys_Glyoxylate shunt.specific.eps
- heatmap_pwys_Heme metabolism.specific.eps
- heatmap_pwys_Histidine metabolism.specific.eps
- heatmap_pwys_Energy metabolism.specific.eps
- heatmap_pwys_Exchange reaction.specific.eps
- heatmap_pwys_Folate metabolism.specific.eps
- heatmap_pwys_Glutamate metabolism.specific.eps
- heatmap_pwys_Glyceraldehyde metabolism.specific.eps
- heatmap_pwys_Branched chain amino acid metabolism.specific.eps
- heatmap_pwys_Cholesterol metabolism.specific.eps
- heatmap_pwys_Citric acid cycle.specific.eps
- heatmap_pwys_Cobalamin metabolism.specific.eps
- heatmap_pwys_Cofactor metabolism.specific.eps
- heatmap_pwys_Cysteine metabolism.specific.eps
- heatmap_pwys_Alanine and aspartate metabolism.specific.eps
- heatmap_pwys_Arginine and proline metabolism.specific.eps
- heatmap_pwys_Beta oxidation.specific.eps
- heatmap_pwys_Biomass production.specific.eps
- heatmap_pwys_Biomass synthesis.specific.eps
- heatmap_pwys_Biotin metabolism.specific.eps
- heatmap_pwys_Riboflavin metabolism.eps
- heatmap_pwys_Shikimate pathway.eps
- heatmap_pwys_Sugar metabolism.eps
- heatmap_pwys_Sulfate metabolism.eps
- heatmap_pwys_Sulfolipid metabolism.eps
- heatmap_pwys_Heme metabolism.eps
- heatmap_pwys_Acylglycerol metabolism.specific.eps
- heatmap_pwys_Polyprenoids biosynthesis.eps
- heatmap_pwys_Propanoate metabolism.eps
- heatmap_pwys_Purine Metabolism.eps
- heatmap_pwys_Pyrimidine metabolism.eps
- heatmap_pwys_Pyruvate metabolism.eps
- heatmap_pwys_Redox metabolism.eps
- heatmap_pwys_Pantothenate and CoA Metabolism.eps
- heatmap_pwys_Pentose Phosphate Pathway.eps
- heatmap_pwys_Peptidoglycan Metabolism.eps
- heatmap_pwys_Phenylalanine, tyrosine, and tryptophan metabolism.eps
- heatmap_pwys_Phosphatidylinositol mannoside metabolism.eps
- heatmap_pwys_Phospholipid metabolism.eps
- heatmap_pwys_Nicotinamide nucleotide metabolism.eps
- heatmap_pwys_Nicotinamide nucleotides biosynthesis.eps
- heatmap_pwys_Nitrogen metabolism.eps
- heatmap_pwys_Nucleotide sugar metabolism.eps
- heatmap_pwys_Other amino acid metabolism.eps
- heatmap_pwys_Other nucleotide metabolism.eps
- heatmap_pwys_Membrane metabolism.eps
- heatmap_pwys_Methionine metabolism.eps
- heatmap_pwys_Methylcitrate cycle.eps
- heatmap_pwys_Methylmalonyl pathway.eps
- heatmap_pwys_Mycobactin metabolism.eps
- heatmap_pwys_Mycolic acid metabolism.eps
- heatmap_pwys_Glyoxylate shunt.eps
- heatmap_pwys_Histidine metabolism.eps
- heatmap_pwys_Lipid metabolism.eps
- heatmap_pwys_Lysine metabolism.eps
- heatmap_pwys_Macromolecule biosynthesis.eps
- heatmap_pwys_Glutamate metabolism.eps
- heatmap_pwys_Glyceraldehyde metabolism.eps
- heatmap_pwys_Glycerate metabolism.eps
- heatmap_pwys_Glycine, serine, and threonine metabolism.eps
- heatmap_pwys_Citric acid cycle.eps
- heatmap_pwys_Cobalamin metabolism.eps
- heatmap_pwys_Beta oxidation.eps
- heatmap_pwys_Cofactor metabolism.eps
- heatmap_pwys_Cysteine metabolism.eps
- heatmap_pwys_Exchange reaction.eps
- heatmap_pwys_Folate metabolism.eps
- heatmap_pwys_Biomass production.eps
- heatmap_pwys_Biomass synthesis.eps
- heatmap_pwys_Biotin metabolism.eps
- heatmap_pwys_Branched chain amino acid metabolism.eps
- heatmap_pwys_Cholesterol metabolism.eps
- Figure 1.png
- Figure 2.png
- Figure 3-01.png
- Garay et al BMC Sysbio Final.docx
