# Supplementary material for: Metabolic modeling predicts metabolite changes in Mycobacterium tuberculosis
Source: BMC Syst Biol. 2015 Sep 16;9:57. doi: 10.1186/s12918-015-0206-7 (PMC4574064; doi:10.1186/s12918-015-0206-7)
Supplement: Additional file 2: — Supplementary data files. Pathways.zip full set model predictions for all metabolites during transcription factor induction based on genome-wise expression. Pathways_specific.zip full set model predictions for all metabolites during transcription factor induction based on TF regulon specific expression. Model.xml: Genome scale MTB metabolic model used. Table S1 the binding network used for the transcription factor overexpression analyses and median-scaled metabolite abundance values for normoxic and hypoxic conditions. (ZIP 2706 kb) [file 12918_2015_206_MOESM2_ESM.zip › Table_S1.xlsx]

## Sheet: Binding Network
Transcription Factor	Target
Rv0022c	Rv1315
Rv0022c	Rv1315
Rv0022c	Rv1315
Rv0022c	Rv1315
Rv0022c	Rv1315
Rv0022c	Rv1315
Rv0022c	Rv1316c
Rv0022c	Rv1316c
Rv0022c	Rv1316c
Rv0022c	Rv1316c
Rv0022c	Rv1316c
Rv0022c	Rv1316c
Rv0023	Rv0001
Rv0023	Rv0001
Rv0023	Rv0002
Rv0023	Rv0002
Rv0023	Rv0002
Rv0023	Rv0002
Rv0023	Rv0003
Rv0023	Rv0003
Rv0023	Rv0003
Rv0023	Rv0003
Rv0023	Rv0003
Rv0023	Rv0003
Rv0023	Rv0003
Rv0023	Rv0003
Rv0023	Rv0004
Rv0023	Rv0004
Rv0023	Rv0004
Rv0023	Rv0004
Rv0023	Rv0004
Rv0023	Rv0004
Rv0023	Rv0004
Rv0023	Rv0005
Rv0023	Rv0005
Rv0023	Rv0005
Rv0023	Rv0005
Rv0023	Rv0005
Rv0023	Rv0005
Rv0023	Rv0005
Rv0023	Rv0006
Rv0023	Rv0006
Rv0023	Rv0006
Rv0023	Rv0006
Rv0023	Rv0006
Rv0023	Rv0006
Rv0023	Rv0006
Rv0023	Rv0006
Rv0023	Rv0006
Rv0023	Rv0006
Rv0023	Rv0006
Rv0023	Rv0006
Rv0023	Rv0006
Rv0023	Rv0006
Rv0023	Rv0007
Rv0023	Rv0007
Rv0023	Rv0007
Rv0023	Rv0007
Rv0023	Rv0007
Rv0023	Rv0007
Rv0023	Rv0007
Rv0023	Rv0007
Rv0023	Rv0007
Rv0023	Rv0007
Rv0023	Rv0007
Rv0023	Rv0007
Rv0023	Rv0008c
Rv0023	Rv0008c
Rv0023	Rv0008c
Rv0023	Rv0013
Rv0023	Rv0013
Rv0023	Rv0014c
Rv0023	Rv0014c
Rv0023	Rv0014c
Rv0023	Rv0014c
Rv0023	Rv0015c
Rv0023	Rv0015c
Rv0023	Rv0032
Rv0023	Rv0032
Rv0023	Rv0033
Rv0023	Rv0033
Rv0023	Rv0033
Rv0023	Rv0033
Rv0023	Rv0034
Rv0023	Rv0034
Rv0023	Rv0034
Rv0023	Rv0034
Rv0023	Rv0034
Rv0023	Rv0034
Rv0023	Rv0035
Rv0023	Rv0035
Rv0023	Rv0035
Rv0023	Rv0035
Rv0023	Rv0036c
Rv0023	Rv0036c
Rv0023	Rv0046c
Rv0023	Rv0046c
Rv0023	Rv0047c
Rv0023	Rv0047c
Rv0023	Rv0048c
Rv0023	Rv0048c
Rv0023	Rv0049
Rv0023	Rv0056
Rv0023	Rv0057
Rv0023	Rv0058
Rv0023	Rv0059
Rv0023	Rv0060
Rv0023	Rv0061
Rv0023	Rv0061
Rv0023	Rv0061
Rv0023	Rv0062
Rv0023	Rv0062
Rv0023	Rv0063
Rv0023	Rv0063
Rv0023	Rv0063
Rv0023	Rv0063
Rv0023	Rv0063
Rv0023	Rv0063
Rv0023	Rv0064
Rv0023	Rv0064
Rv0023	Rv0064
Rv0023	Rv0064
Rv0023	Rv0064
Rv0023	Rv0064
Rv0023	Rv0065
Rv0023	Rv0065
Rv0023	Rv0065
Rv0023	Rv0065
Rv0023	Rv0065
Rv0023	Rv0065
Rv0023	Rv0071
Rv0023	Rv0072
Rv0023	Rv0073
Rv0023	Rv0073
Rv0023	Rv0091
Rv0023	Rv0092
Rv0023	Rv0093c
Rv0023	Rv0096
Rv0023	Rv0096
Rv0023	Rv0096
Rv0023	Rv0097
Rv0023	Rv0097
Rv0023	Rv0097
Rv0023	Rv0097
Rv0023	Rv0097
Rv0023	Rv0097
Rv0023	Rv0098
Rv0023	Rv0098
Rv0023	Rv0098
Rv0023	Rv0098
Rv0023	Rv0098
Rv0023	Rv0098
Rv0023	Rv0098
Rv0023	Rv0098
Rv0023	Rv0098
Rv0023	Rv0099
Rv0023	Rv0099
Rv0023	Rv0099
Rv0023	Rv0099
Rv0023	Rv0099
Rv0023	Rv0099
Rv0023	Rv0099
Rv0023	Rv0100
Rv0023	Rv0100
Rv0023	Rv0100
Rv0023	Rv0100
Rv0023	Rv0100
Rv0023	Rv0100
Rv0023	Rv0100
Rv0023	Rv0100
Rv0023	Rv0100
Rv0023	Rv0101
Rv0023	Rv0101
Rv0023	Rv0101
Rv0023	Rv0101
Rv0023	Rv0101
Rv0023	Rv0101
Rv0023	Rv0101
Rv0023	Rv0101
Rv0023	Rv0101
Rv0023	Rv0101
Rv0023	Rv0101
Rv0023	Rv0101
Rv0023	Rv0101
Rv0023	Rv0101
Rv0023	Rv0101
Rv0023	Rv0102
Rv0023	Rv0102
Rv0023	Rv0102
Rv0023	Rv0102
Rv0023	Rv0102
Rv0023	Rv0102
Rv0023	Rv0102
Rv0023	Rv0103c
Rv0023	Rv0103c
Rv0023	Rv0103c
Rv0023	Rv0103c
Rv0023	Rv0104
Rv0023	Rv0104
Rv0023	Rv0104
Rv0023	Rv0105c
Rv0023	Rv0105c
Rv0023	Rv0107c
Rv0023	Rv0108c
Rv0023	Rv0114
Rv0023	Rv0115
Rv0023	Rv0116c
Rv0023	Rv0125
Rv0023	Rv0125
Rv0023	Rv0125
Rv0023	Rv0125
Rv0023	Rv0125
Rv0023	Rv0126
Rv0023	Rv0126
Rv0023	Rv0126
Rv0023	Rv0126
Rv0023	Rv0126
Rv0023	Rv0126
Rv0023	Rv0127
Rv0023	Rv0127
Rv0023	Rv0127
Rv0023	Rv0127
Rv0023	Rv0127
Rv0023	Rv0127
Rv0023	Rv0127
Rv0023	Rv0127
Rv0023	Rv0127
Rv0023	Rv0127
Rv0023	Rv0127
Rv0023	Rv0127
Rv0023	Rv0128
Rv0023	Rv0136
Rv0023	Rv0137c
Rv0023	Rv0138
Rv0023	Rv0139
Rv0023	Rv0144
Rv0023	Rv0145
Rv0023	Rv0146
Rv0023	Rv0146
Rv0023	Rv0147
Rv0023	Rv0147
Rv0023	Rv0148
Rv0023	Rv0149
Rv0023	Rv0150c
Rv0023	Rv0150c
Rv0023	Rv0150c
Rv0023	Rv0150c
Rv0023	Rv0150c
Rv0023	Rv0151c
Rv0023	Rv0151c
Rv0023	Rv0151c
Rv0023	Rv0151c
Rv0023	Rv0151c
Rv0023	Rv0151c
Rv0023	Rv0151c
Rv0023	Rv0152c
Rv0023	Rv0152c
Rv0023	Rv0152c
Rv0023	Rv0152c
Rv0023	Rv0152c
Rv0023	Rv0152c
Rv0023	Rv0153c
Rv0023	Rv0153c
Rv0023	Rv0156
Rv0023	Rv0156
Rv0023	Rv0157
Rv0023	Rv0157
Rv0023	Rv0157
Rv0023	Rv0157A
Rv0023	Rv0157A
Rv0023	Rv0157A
Rv0023	Rv0158
Rv0023	Rv0158
Rv0023	Rv0158
Rv0023	Rv0158
Rv0023	Rv0159c
Rv0023	Rv0159c
Rv0023	Rv0159c
Rv0023	Rv0160c
Rv0023	Rv0160c
Rv0023	Rv0160c
Rv0023	Rv0168
Rv0023	Rv0168
Rv0023	Rv0169
Rv0023	Rv0169
Rv0023	Rv0170
Rv0023	Rv0170
Rv0023	Rv0171
Rv0023	Rv0171
Rv0023	Rv0172
Rv0023	Rv0172
Rv0023	Rv0173
Rv0023	Rv0173
Rv0023	Rv0173
Rv0023	Rv0174
Rv0023	Rv0175
Rv0023	Rv0176
Rv0023	Rv0176
Rv0023	Rv0177
Rv0023	Rv0177
Rv0023	Rv0177
Rv0023	Rv0178
Rv0023	Rv0178
Rv0023	Rv0178
Rv0023	Rv0178
Rv0023	Rv0179c
Rv0023	Rv0179c
Rv0023	Rv0180c
Rv0023	Rv0186
Rv0023	Rv0186
Rv0023	Rv0187
Rv0023	Rv0187
Rv0023	Rv0196
Rv0023	Rv0197
Rv0023	Rv0197
Rv0023	Rv0197
Rv0023	Rv0197
Rv0023	Rv0197
Rv0023	Rv0198c
Rv0023	Rv0198c
Rv0023	Rv0198c
Rv0023	Rv0198c
Rv0023	Rv0198c
Rv0023	Rv0198c
Rv0023	Rv0199
Rv0023	Rv0199
Rv0023	Rv0199
Rv0023	Rv0199
Rv0023	Rv0199
Rv0023	Rv0200
Rv0023	Rv0200
Rv0023	Rv0200
Rv0023	Rv0200
Rv0023	Rv0200
Rv0023	Rv0200
Rv0023	Rv0210
Rv0023	Rv0210
Rv0023	Rv0211
Rv0023	Rv0211
Rv0023	Rv0212c
Rv0023	Rv0212c
Rv0023	Rv0212c
Rv0023	Rv0212c
Rv0023	Rv0212c
Rv0023	Rv0212c
Rv0023	Rv0212c
Rv0023	Rv0212c
Rv0023	Rv0212c
Rv0023	Rv0212c
Rv0023	Rv0213c
Rv0023	Rv0213c
Rv0023	Rv0213c
Rv0023	Rv0213c
Rv0023	Rv0213c
Rv0023	Rv0213c
Rv0023	Rv0214
Rv0023	Rv0214
Rv0023	Rv0214
Rv0023	Rv0214
Rv0023	Rv0214
Rv0023	Rv0214
Rv0023	Rv0215c
Rv0023	Rv0215c
Rv0023	Rv0233
Rv0023	Rv0234c
Rv0023	Rv0234c
Rv0023	Rv0234c
Rv0023	Rv0235c
Rv0023	Rv0235c
Rv0023	Rv0235c
Rv0023	Rv0236c
Rv0023	Rv0236c
Rv0023	Rv0238
Rv0023	Rv0239
Rv0023	Rv0239
Rv0023	Rv0239
Rv0023	Rv0239
Rv0023	Rv0240
Rv0023	Rv0240
Rv0023	Rv0240
Rv0023	Rv0240
Rv0023	Rv0240
Rv0023	Rv0240
Rv0023	Rv0241c
Rv0023	Rv0241c
Rv0023	Rv0241c
Rv0023	Rv0241c
Rv0023	Rv0241c
Rv0023	Rv0241c
Rv0023	Rv0241c
Rv0023	Rv0241c
Rv0023	Rv0242c
Rv0023	Rv0242c
Rv0023	Rv0242c
Rv0023	Rv0243
Rv0023	Rv0244c
Rv0023	Rv0245
Rv0023	Rv0245
Rv0023	Rv0245
Rv0023	Rv0246
Rv0023	Rv0246
Rv0023	Rv0246
Rv0023	Rv0247c
Rv0023	Rv0247c
Rv0023	Rv0247c
Rv0023	Rv0247c
Rv0023	Rv0248c
Rv0023	Rv0250c
Rv0023	Rv0251c
Rv0023	Rv0252
Rv0023	Rv0257
Rv0023	Rv0258c
Rv0023	Rv0259c
Rv0023	Rv0268c
Rv0023	Rv0269c
Rv0023	Rv0274
Rv0023	Rv0274
Rv0023	Rv0275c
Rv0023	Rv0275c
Rv0023	Rv0276
Rv0023	Rv0276
Rv0023	Rv0295c
Rv0023	Rv0295c
Rv0023	Rv0295c
Rv0023	Rv0295c
Rv0023	Rv0295c
Rv0023	Rv0295c
Rv0023	Rv0295c
Rv0023	Rv0295c
Rv0023	Rv0296c
Rv0023	Rv0296c
Rv0023	Rv0296c
Rv0023	Rv0296c
Rv0023	Rv0297
Rv0023	Rv0297
Rv0023	Rv0297
Rv0023	Rv0297
Rv0023	Rv0303
Rv0023	Rv0303
Rv0023	Rv0303
Rv0023	Rv0303
Rv0023	Rv0303
Rv0023	Rv0304c
Rv0023	Rv0304c
Rv0023	Rv0304c
Rv0023	Rv0304c
Rv0023	Rv0304c
Rv0023	Rv0304c
Rv0023	Rv0304c
Rv0023	Rv0304c
Rv0023	Rv0304c
Rv0023	Rv0304c
Rv0023	Rv0304c
Rv0023	Rv0305c
Rv0023	Rv0305c
Rv0023	Rv0305c
Rv0023	Rv0305c
Rv0023	Rv0305c
Rv0023	Rv0305c
Rv0023	Rv0306
Rv0023	Rv0306
Rv0023	Rv0306
Rv0023	Rv0307c
Rv0023	Rv0307c
Rv0023	Rv0307c
Rv0023	Rv0307c
Rv0023	Rv0308
Rv0023	Rv0308
Rv0023	Rv0308
Rv0023	Rv0308
Rv0023	Rv0308
Rv0023	Rv0309
Rv0023	Rv0309
Rv0023	Rv0309
Rv0023	Rv0310c
Rv0023	Rv0310c
Rv0023	Rv0311
Rv0023	Rv0312
Rv0023	Rv0313
Rv0023	Rv0319
Rv0023	Rv0319
Rv0023	Rv0320
Rv0023	Rv0320
Rv0023	Rv0320
Rv0023	Rv0320
Rv0023	Rv0321
Rv0023	Rv0321
Rv0023	Rv0321
Rv0023	Rv0321
Rv0023	Rv0322
Rv0023	Rv0322
Rv0023	Rv0323c
Rv0023	Rv0323c
Rv0023	Rv0323c
Rv0023	Rv0324
Rv0023	Rv0325
Rv0023	Rv0326
Rv0023	Rv0327c
Rv0023	Rv0327c
Rv0023	Rv0328
Rv0023	Rv0328
Rv0023	Rv0329c
Rv0023	Rv0329c
Rv0023	Rv0330c
Rv0023	Rv0331
Rv0023	Rv0332
Rv0023	Rv0335c
Rv0023	Rv0335c
Rv0023	Rv0335c
Rv0023	Rv0336
Rv0023	Rv0336
Rv0023	Rv0336
Rv0023	Rv0336
Rv0023	Rv0337c
Rv0023	Rv0337c
Rv0023	Rv0337c
Rv0023	Rv0338c
Rv0023	Rv0338c
Rv0023	Rv0339c
Rv0023	Rv0345
Rv0023	Rv0346c
Rv0023	Rv0347
Rv0023	Rv0347
Rv0023	Rv0347
Rv0023	Rv0348
Rv0023	Rv0348
Rv0023	Rv0348
Rv0023	Rv0348
Rv0023	Rv0348
Rv0023	Rv0349
Rv0023	Rv0349
Rv0023	Rv0349
Rv0023	Rv0349
Rv0023	Rv0349
Rv0023	Rv0353
Rv0023	Rv0354c
Rv0023	Rv0354c
Rv0023	Rv0354c
Rv0023	Rv0354c
Rv0023	Rv0354c
Rv0023	Rv0354c
Rv0023	Rv0354c
Rv0023	Rv0354c
Rv0023	Rv0354c
Rv0023	Rv0354c
Rv0023	Rv0354c
Rv0023	Rv0354c
Rv0023	Rv0354c
Rv0023	Rv0354c
Rv0023	Rv0354c
Rv0023	Rv0354c
Rv0023	Rv0354c
Rv0023	Rv0354c
Rv0023	Rv0354c
Rv0023	Rv0354c
Rv0023	Rv0354c
Rv0023	Rv0354c
Rv0023	Rv0355c
Rv0023	Rv0355c
Rv0023	Rv0355c
Rv0023	Rv0355c
Rv0023	Rv0355c
Rv0023	Rv0355c
Rv0023	Rv0355c
Rv0023	Rv0355c
Rv0023	Rv0355c
Rv0023	Rv0355c
Rv0023	Rv0355c
Rv0023	Rv0356c
Rv0023	Rv0356c
Rv0023	Rv0356c
Rv0023	Rv0356c
Rv0023	Rv0356c
Rv0023	Rv0356c
Rv0023	Rv0356c
Rv0023	Rv0356c
Rv0023	Rv0356c
Rv0023	Rv0361
Rv0023	Rv0361
Rv0023	Rv0362
Rv0023	Rv0362
Rv0023	Rv0362
Rv0023	Rv0363c
Rv0023	Rv0363c
Rv0023	Rv0363c
Rv0023	Rv0364
Rv0023	Rv0364
Rv0023	Rv0365c
Rv0023	Rv0373c
Rv0023	Rv0373c
Rv0023	Rv0374c
Rv0023	Rv0374c
Rv0023	Rv0375c
Rv0023	Rv0375c
Rv0023	Rv0376c
Rv0023	Rv0376c
Rv0023	Rv0377
Rv0023	Rv0377
Rv0023	Rv0378
Rv0023	Rv0379
Rv0023	Rv0387c
Rv0023	Rv0387c
Rv0023	Rv0388c
Rv0023	Rv0388c
Rv0023	Rv0389
Rv0023	Rv0389
Rv0023	Rv0395
Rv0023	Rv0396
Rv0023	Rv0396
Rv0023	Rv0397
Rv0023	Rv0401
Rv0023	Rv0401
Rv0023	Rv0401
Rv0023	Rv0402c
Rv0023	Rv0402c
Rv0023	Rv0402c
Rv0023	Rv0403c
Rv0023	Rv0403c
Rv0023	Rv0403c
Rv0023	Rv0404
Rv0023	Rv0404
Rv0023	Rv0405
Rv0023	Rv0405
Rv0023	Rv0405
Rv0023	Rv0405
Rv0023	Rv0406c
Rv0023	Rv0406c
Rv0023	Rv0406c
Rv0023	Rv0407
Rv0023	Rv0407
Rv0023	Rv0408
Rv0023	Rv0408
Rv0023	Rv0409
Rv0023	Rv0409
Rv0023	Rv0409
Rv0023	Rv0417
Rv0023	Rv0418
Rv0023	Rv0419
Rv0023	Rv0423c
Rv0023	Rv0424c
Rv0023	Rv0424c
Rv0023	Rv0425c
Rv0023	Rv0426c
Rv0023	Rv0426c
Rv0023	Rv0427c
Rv0023	Rv0427c
Rv0023	Rv0432
Rv0023	Rv0432
Rv0023	Rv0432
Rv0023	Rv0432
Rv0023	Rv0433
Rv0023	Rv0433
Rv0023	Rv0433
Rv0023	Rv0433
Rv0023	Rv0434
Rv0023	Rv0434
Rv0023	Rv0434
Rv0023	Rv0434
Rv0023	Rv0434
Rv0023	Rv0434
Rv0023	Rv0435c
Rv0023	Rv0435c
Rv0023	Rv0435c
Rv0023	Rv0435c
Rv0023	Rv0436c
Rv0023	Rv0436c
Rv0023	Rv0437c
Rv0023	Rv0437c
Rv0023	Rv0448c
Rv0023	Rv0448c
Rv0023	Rv0449c
Rv0023	Rv0449c
Rv0023	Rv0450c
Rv0023	Rv0450c
Rv0023	Rv0454
Rv0023	Rv0454
Rv0023	Rv0455c
Rv0023	Rv0455c
Rv0023	Rv0456A
Rv0023	Rv0456A
Rv0023	Rv0456A
Rv0023	Rv0456A
Rv0023	Rv0457c
Rv0023	Rv0457c
Rv0023	Rv0457c
Rv0023	Rv0457c
Rv0023	Rv0458
Rv0023	Rv0458
Rv0023	Rv0461
Rv0023	Rv0461
Rv0023	Rv0461
Rv0023	Rv0462
Rv0023	Rv0462
Rv0023	Rv0462
Rv0023	Rv0463
Rv0023	Rv0463
Rv0023	Rv0463
Rv0023	Rv0470A
Rv0023	Rv0470A
Rv0023	Rv0470c
Rv0023	Rv0470c
Rv0023	Rv0470c
Rv0023	Rv0470c
Rv0023	Rv0471c
Rv0023	Rv0471c
Rv0023	Rv0505c
Rv0023	Rv0505c
Rv0023	Rv0506
Rv0023	Rv0506
Rv0023	Rv0506
Rv0023	Rv0506
Rv0023	Rv0507
Rv0023	Rv0507
Rv0023	Rv0507
Rv0023	Rv0508
Rv0023	Rv0508
Rv0023	Rv0514
Rv0023	Rv0515
Rv0023	Rv0516c
Rv0023	Rv0521
Rv0023	Rv0521
Rv0023	Rv0522
Rv0023	Rv0522
Rv0023	Rv0523c
Rv0023	Rv0523c
Rv0023	Rv0549c
Rv0023	Rv0549c
Rv0023	Rv0550c
Rv0023	Rv0551c
Rv0023	Rv0559c
Rv0023	Rv0559c
Rv0023	Rv0560c
Rv0023	Rv0560c
Rv0023	Rv0560c
Rv0023	Rv0560c
Rv0023	Rv0561c
Rv0023	Rv0561c
Rv0023	Rv0564c
Rv0023	Rv0565c
Rv0023	Rv0565c
Rv0023	Rv0565c
Rv0023	Rv0566c
Rv0023	Rv0566c
Rv0023	Rv0567
Rv0023	Rv0567
Rv0023	Rv0568
Rv0023	Rv0568
Rv0023	Rv0573c
Rv0023	Rv0573c
Rv0023	Rv0573c
Rv0023	Rv0573c
Rv0023	Rv0574c
Rv0023	Rv0574c
Rv0023	Rv0575c
Rv0023	Rv0575c
Rv0023	Rv0578c
Rv0023	Rv0578c
Rv0023	Rv0579
Rv0023	Rv0579
Rv0023	Rv0580c
Rv0023	Rv0591
Rv0023	Rv0591
Rv0023	Rv0592
Rv0023	Rv0592
Rv0023	Rv0593
Rv0023	Rv0593
Rv0023	Rv0593
Rv0023	Rv0594
Rv0023	Rv0594
Rv0023	Rv0594
Rv0023	Rv0594
Rv0023	Rv0595c
Rv0023	Rv0595c
Rv0023	Rv0595c
Rv0023	Rv0596c
Rv0023	Rv0596c
Rv0023	Rv0597c
Rv0023	Rv0597c
Rv0023	Rv0597c
Rv0023	Rv0598c
Rv0023	Rv0598c
Rv0023	Rv0598c
Rv0023	Rv0599c
Rv0023	Rv0600c
Rv0023	Rv0621
Rv0023	Rv0622
Rv0023	Rv0623
Rv0023	Rv0634A
Rv0023	Rv0634A
Rv0023	Rv0634A
Rv0023	Rv0634B
Rv0023	Rv0634B
Rv0023	Rv0634B
Rv0023	Rv0634c
Rv0023	Rv0634c
Rv0023	Rv0635
Rv0023	Rv0635
Rv0023	Rv0636
Rv0023	Rv0636
Rv0023	Rv0636
Rv0023	Rv0636
Rv0023	Rv0637
Rv0023	Rv0637
Rv0023	Rv0638
Rv0023	Rv0638
Rv0023	Rv0639
Rv0023	Rv0639
Rv0023	Rv0640
Rv0023	Rv0640
Rv0023	Rv0641
Rv0023	Rv0641
Rv0023	Rv0656c
Rv0023	Rv0657c
Rv0023	Rv0657c
Rv0023	Rv0658c
Rv0023	Rv0658c
Rv0023	Rv0662c
Rv0023	Rv0663
Rv0023	Rv0664
Rv0023	Rv0664
Rv0023	Rv0666
Rv0023	Rv0667
Rv0023	Rv0667
Rv0023	Rv0668
Rv0023	Rv0668
Rv0023	Rv0668
Rv0023	Rv0668
Rv0023	Rv0668
Rv0023	Rv0669c
Rv0023	Rv0669c
Rv0023	Rv0669c
Rv0023	Rv0670
Rv0023	Rv0670
Rv0023	Rv0687
Rv0023	Rv0687
Rv0023	Rv0688
Rv0023	Rv0688
Rv0023	Rv0689c
Rv0023	Rv0690c
Rv0023	Rv0690c
Rv0023	Rv0691c
Rv0023	Rv0691c
Rv0023	Rv0691c
Rv0023	Rv0691c
Rv0023	Rv0692
Rv0023	Rv0692
Rv0023	Rv0692
Rv0023	Rv0692
Rv0023	Rv0693
Rv0023	Rv0693
Rv0023	Rv0693
Rv0023	Rv0693
Rv0023	Rv0694
Rv0023	Rv0694
Rv0023	Rv0694
Rv0023	Rv0694
Rv0023	Rv0702
Rv0023	Rv0703
Rv0023	Rv0704
Rv0023	Rv0710
Rv0023	Rv0710
Rv0023	Rv0710
Rv0023	Rv0711
Rv0023	Rv0711
Rv0023	Rv0711
Rv0023	Rv0712
Rv0023	Rv0712
Rv0023	Rv0712
Rv0023	Rv0713
Rv0023	Rv0714
Rv0023	Rv0715
Rv0023	Rv0716
Rv0023	Rv0717
Rv0023	Rv0718
Rv0023	Rv0719
Rv0023	Rv0720
Rv0023	Rv0721
Rv0023	Rv0722
Rv0023	Rv0722
Rv0023	Rv0723
Rv0023	Rv0723
Rv0023	Rv0724
Rv0023	Rv0728c
Rv0023	Rv0729
Rv0023	Rv0729
Rv0023	Rv0729
Rv0023	Rv0730
Rv0023	Rv0730
Rv0023	Rv0730
Rv0023	Rv0731c
Rv0023	Rv0731c
Rv0023	Rv0731c
Rv0023	Rv0732
Rv0023	Rv0733
Rv0023	Rv0733
Rv0023	Rv0734
Rv0023	Rv0738
Rv0023	Rv0738
Rv0023	Rv0739
Rv0023	Rv0739
Rv0023	Rv0740
Rv0023	Rv0740
Rv0023	Rv0741
Rv0023	Rv0742
Rv0023	Rv0743c
Rv0023	Rv0749A
Rv0023	Rv0750
Rv0023	Rv0759c
Rv0023	Rv0759c
Rv0023	Rv0760c
Rv0023	Rv0760c
Rv0023	Rv0761c
Rv0023	Rv0762c
Rv0023	Rv0762c
Rv0023	Rv0763c
Rv0023	Rv0763c
Rv0023	Rv0764c
Rv0023	Rv0765c
Rv0023	Rv0765c
Rv0023	Rv0766c
Rv0023	Rv0766c
Rv0023	Rv0767c
Rv0023	Rv0777
Rv0023	Rv0777
Rv0023	Rv0778
Rv0023	Rv0778
Rv0023	Rv0779c
Rv0023	Rv0779c
Rv0023	Rv0779c
Rv0023	Rv0779c
Rv0023	Rv0780
Rv0023	Rv0780
Rv0023	Rv0780
Rv0023	Rv0780
Rv0023	Rv0780
Rv0023	Rv0781
Rv0023	Rv0781
Rv0023	Rv0781
Rv0023	Rv0781
Rv0023	Rv0781
Rv0023	Rv0781
Rv0023	Rv0781
Rv0023	Rv0781
Rv0023	Rv0781
Rv0023	Rv0781
Rv0023	Rv0781
Rv0023	Rv0782
Rv0023	Rv0782
Rv0023	Rv0782
Rv0023	Rv0782
Rv0023	Rv0782
Rv0023	Rv0782
Rv0023	Rv0782
Rv0023	Rv0782
Rv0023	Rv0782
Rv0023	Rv0783c
Rv0023	Rv0786c
Rv0023	Rv0787
Rv0023	Rv0787A
Rv0023	Rv0788
Rv0023	Rv0807
Rv0023	Rv0808
Rv0023	Rv0809
Rv0023	Rv0821c
Rv0023	Rv0821c
Rv0023	Rv0822c
Rv0023	Rv0822c
Rv0023	Rv0823c
Rv0023	Rv0823c
Rv0023	Rv0829
Rv0023	Rv0830
Rv0023	Rv0834c
Rv0023	Rv0834c
Rv0023	Rv0835
Rv0023	Rv0835
Rv0023	Rv0835
Rv0023	Rv0835
Rv0023	Rv0836c
Rv0023	Rv0836c
Rv0023	Rv0836c
Rv0023	Rv0836c
Rv0023	Rv0844c
Rv0023	Rv0844c
Rv0023	Rv0845
Rv0023	Rv0845
Rv0023	Rv0846c
Rv0023	Rv0846c
Rv0023	Rv0867c
Rv0023	Rv0868c
Rv0023	Rv0877
Rv0023	Rv0878c
Rv0023	Rv0879c
Rv0023	Rv0887c
Rv0023	Rv0887c
Rv0023	Rv0888
Rv0023	Rv0888
Rv0023	Rv0889c
Rv0023	Rv0889c
Rv0023	Rv0890c
Rv0023	Rv0890c
Rv0023	Rv0890c
Rv0023	Rv0890c
Rv0023	Rv0891c
Rv0023	Rv0891c
Rv0023	Rv0891c
Rv0023	Rv0891c
Rv0023	Rv0891c
Rv0023	Rv0892
Rv0023	Rv0892
Rv0023	Rv0892
Rv0023	Rv0893c
Rv0023	Rv0912
Rv0023	Rv0913c
Rv0023	Rv0913c
Rv0023	Rv0914c
Rv0023	Rv0914c
Rv0023	Rv0915c
Rv0023	Rv0915c
Rv0023	Rv0916c
Rv0023	Rv0917
Rv0023	Rv0927c
Rv0023	Rv0927c
Rv0023	Rv0928
Rv0023	Rv0928
Rv0023	Rv0928
Rv0023	Rv0929
Rv0023	Rv0929
Rv0023	Rv0929
Rv0023	Rv0930
Rv0023	Rv0930
Rv0023	Rv0930
Rv0023	Rv0931c
Rv0023	Rv0931c
Rv0023	Rv0932c
Rv0023	Rv0932c
Rv0023	Rv0936
Rv0023	Rv0937c
Rv0023	Rv0938
Rv0023	Rv0939
Rv0023	Rv0949
Rv0023	Rv0949
Rv0023	Rv0949
Rv0023	Rv0949
Rv0023	Rv0950c
Rv0023	Rv0950c
Rv0023	Rv0950c
Rv0023	Rv0950c
Rv0023	Rv0950c
Rv0023	Rv0951
Rv0023	Rv0951
Rv0023	Rv0951
Rv0023	Rv0951
Rv0023	Rv0951
Rv0023	Rv0952
Rv0023	Rv0952
Rv0023	Rv0952
Rv0023	Rv0952
Rv0023	Rv0952
Rv0023	Rv0954
Rv0023	Rv0954
Rv0023	Rv0955
Rv0023	Rv0955
Rv0023	Rv0956
Rv0023	Rv0956
Rv0023	Rv0957
Rv0023	Rv0957
Rv0023	Rv0960
Rv0023	Rv0960
Rv0023	Rv0960
Rv0023	Rv0961
Rv0023	Rv0961
Rv0023	Rv0961
Rv0023	Rv0961
Rv0023	Rv0962c
Rv0023	Rv0962c
Rv0023	Rv0962c
Rv0023	Rv0962c
Rv0023	Rv0963c
Rv0023	Rv0963c
Rv0023	Rv0963c
Rv0023	Rv0964c
Rv0023	Rv0995
Rv0023	Rv0995
Rv0023	Rv0996
Rv0023	Rv0996
Rv0023	Rv0996
Rv0023	Rv0997
Rv0023	Rv0997
Rv0023	Rv0997
Rv0023	Rv0998
Rv0023	Rv0998
Rv0023	Rv0998
Rv0023	Rv1006
Rv0023	Rv1006
Rv0023	Rv1007c
Rv0023	Rv1007c
Rv0023	Rv1008
Rv0023	Rv1008
Rv0023	Rv1008
Rv0023	Rv1008
Rv0023	Rv1009
Rv0023	Rv1009
Rv0023	Rv1010
Rv0023	Rv1016c
Rv0023	Rv1017c
Rv0023	Rv1018c
Rv0023	Rv1018c
Rv0023	Rv1018c
Rv0023	Rv1018c
Rv0023	Rv1019
Rv0023	Rv1019
Rv0023	Rv1019
Rv0023	Rv1019
Rv0023	Rv1020
Rv0023	Rv1020
Rv0023	Rv1021
Rv0023	Rv1031
Rv0023	Rv1032c
Rv0023	Rv1032c
Rv0023	Rv1032c
Rv0023	Rv1033c
Rv0023	Rv1033c
Rv0023	Rv1033c
Rv0023	Rv1033c
Rv0023	Rv1034c
Rv0023	Rv1034c
Rv0023	Rv1034c
Rv0023	Rv1040c
Rv0023	Rv1041c
Rv0023	Rv1043c
Rv0023	Rv1043c
Rv0023	Rv1044
Rv0023	Rv1044
Rv0023	Rv1045
Rv0023	Rv1045
Rv0023	Rv1045
Rv0023	Rv1051c
Rv0023	Rv1052
Rv0023	Rv1055
Rv0023	Rv1055
Rv0023	Rv1056
Rv0023	Rv1056
Rv0023	Rv1056
Rv0023	Rv1056
Rv0023	Rv1057
Rv0023	Rv1057
Rv0023	Rv1057
Rv0023	Rv1057
Rv0023	Rv1058
Rv0023	Rv1058
Rv0023	Rv1059
Rv0023	Rv1059
Rv0023	Rv1060
Rv0023	Rv1060
Rv0023	Rv1060
Rv0023	Rv1061
Rv0023	Rv1061
Rv0023	Rv1062
Rv0023	Rv1062
Rv0023	Rv1067c
Rv0023	Rv1067c
Rv0023	Rv1068c
Rv0023	Rv1068c
Rv0023	Rv1068c
Rv0023	Rv1069c
Rv0023	Rv1069c
Rv0023	Rv1069c
Rv0023	Rv1070c
Rv0023	Rv1070c
Rv0023	Rv1070c
Rv0023	Rv1071c
Rv0023	Rv1075c
Rv0023	Rv1075c
Rv0023	Rv1076
Rv0023	Rv1076
Rv0023	Rv1077
Rv0023	Rv1077
Rv0023	Rv1080c
Rv0023	Rv1081c
Rv0023	Rv1082
Rv0023	Rv1083
Rv0023	Rv1087
Rv0023	Rv1087A
Rv0023	Rv1087A
Rv0023	Rv1087A
Rv0023	Rv1088
Rv0023	Rv1088
Rv0023	Rv1088
Rv0023	Rv1089
Rv0023	Rv1089
Rv0023	Rv1089
Rv0023	Rv1089
Rv0023	Rv1090
Rv0023	Rv1091
Rv0023	Rv1091
Rv0023	Rv1091
Rv0023	Rv1092c
Rv0023	Rv1092c
Rv0023	Rv1093
Rv0023	Rv1093
Rv0023	Rv1100
Rv0023	Rv1100
Rv0023	Rv1101c
Rv0023	Rv1101c
Rv0023	Rv1101c
Rv0023	Rv1101c
Rv0023	Rv1102c
Rv0023	Rv1102c
Rv0023	Rv1102c
Rv0023	Rv1102c
Rv0023	Rv1102c
Rv0023	Rv1102c
Rv0023	Rv1103c
Rv0023	Rv1103c
Rv0023	Rv1104
Rv0023	Rv1104
Rv0023	Rv1107c
Rv0023	Rv1107c
Rv0023	Rv1108c
Rv0023	Rv1108c
Rv0023	Rv1109c
Rv0023	Rv1109c
Rv0023	Rv1110
Rv0023	Rv1110
Rv0023	Rv1115
Rv0023	Rv1116
Rv0023	Rv1116
Rv0023	Rv1116A
Rv0023	Rv1117
Rv0023	Rv1155
Rv0023	Rv1156
Rv0023	Rv1157c
Rv0023	Rv1157c
Rv0023	Rv1158c
Rv0023	Rv1159
Rv0023	Rv1159
Rv0023	Rv1159
Rv0023	Rv1159A
Rv0023	Rv1159A
Rv0023	Rv1160
Rv0023	Rv1160
Rv0023	Rv1160
Rv0023	Rv1160
Rv0023	Rv1161
Rv0023	Rv1161
Rv0023	Rv1162
Rv0023	Rv1162
Rv0023	Rv1162
Rv0023	Rv1162
Rv0023	Rv1163
Rv0023	Rv1163
Rv0023	Rv1164
Rv0023	Rv1164
Rv0023	Rv1165
Rv0023	Rv1165
Rv0023	Rv1166
Rv0023	Rv1166
Rv0023	Rv1167c
Rv0023	Rv1168c
Rv0023	Rv1168c
Rv0023	Rv1168c
Rv0023	Rv1168c
Rv0023	Rv1169c
Rv0023	Rv1169c
Rv0023	Rv1169c
Rv0023	Rv1170
Rv0023	Rv1170
Rv0023	Rv1171
Rv0023	Rv1172c
Rv0023	Rv1173
Rv0023	Rv1174c
Rv0023	Rv1175c
Rv0023	Rv1176c
Rv0023	Rv1176c
Rv0023	Rv1177
Rv0023	Rv1178
Rv0023	Rv1178
Rv0023	Rv1182
Rv0023	Rv1182
Rv0023	Rv1182
Rv0023	Rv1182
Rv0023	Rv1183
Rv0023	Rv1183
Rv0023	Rv1183
Rv0023	Rv1183
Rv0023	Rv1184c
Rv0023	Rv1184c
Rv0023	Rv1184c
Rv0023	Rv1184c
Rv0023	Rv1184c
Rv0023	Rv1184c
Rv0023	Rv1184c
Rv0023	Rv1184c
Rv0023	Rv1184c
Rv0023	Rv1184c
Rv0023	Rv1185c
Rv0023	Rv1185c
Rv0023	Rv1185c
Rv0023	Rv1186c
Rv0023	Rv1204c
Rv0023	Rv1204c
Rv0023	Rv1204c
Rv0023	Rv1205
Rv0023	Rv1205
Rv0023	Rv1205
Rv0023	Rv1205
Rv0023	Rv1206
Rv0023	Rv1206
Rv0023	Rv1212c
Rv0023	Rv1213
Rv0023	Rv1214c
Rv0023	Rv1220c
Rv0023	Rv1221
Rv0023	Rv1222
Rv0023	Rv1227c
Rv0023	Rv1228
Rv0023	Rv1230c
Rv0023	Rv1231c
Rv0023	Rv1265
Rv0023	Rv1265
Rv0023	Rv1266c
Rv0023	Rv1266c
Rv0023	Rv1267c
Rv0023	Rv1267c
Rv0023	Rv1289
Rv0023	Rv1289
Rv0023	Rv1290A
Rv0023	Rv1290A
Rv0023	Rv1290c
Rv0023	Rv1290c
Rv0023	Rv1301
Rv0023	Rv1301
Rv0023	Rv1302
Rv0023	Rv1302
Rv0023	Rv1302
Rv0023	Rv1302
Rv0023	Rv1303
Rv0023	Rv1303
Rv0023	Rv1303
Rv0023	Rv1303
Rv0023	Rv1304
Rv0023	Rv1304
Rv0023	Rv1304
Rv0023	Rv1304
Rv0023	Rv1304
Rv0023	Rv1305
Rv0023	Rv1305
Rv0023	Rv1305
Rv0023	Rv1305
Rv0023	Rv1306
Rv0023	Rv1306
Rv0023	Rv1306
Rv0023	Rv1306
Rv0023	Rv1307
Rv0023	Rv1307
Rv0023	Rv1307
Rv0023	Rv1307
Rv0023	Rv1308
Rv0023	Rv1308
Rv0023	Rv1308
Rv0023	Rv1308
Rv0023	Rv1308
Rv0023	Rv1308
Rv0023	Rv1309
Rv0023	Rv1309
Rv0023	Rv1309
Rv0023	Rv1309
Rv0023	Rv1309
Rv0023	Rv1309
Rv0023	Rv1309
Rv0023	Rv1309
Rv0023	Rv1310
Rv0023	Rv1310
Rv0023	Rv1310
Rv0023	Rv1310
Rv0023	Rv1310
Rv0023	Rv1310
Rv0023	Rv1310
Rv0023	Rv1310
Rv0023	Rv1311
Rv0023	Rv1311
Rv0023	Rv1311
Rv0023	Rv1311
Rv0023	Rv1311
Rv0023	Rv1311
Rv0023	Rv1311
Rv0023	Rv1312
Rv0023	Rv1312
Rv0023	Rv1312
Rv0023	Rv1312
Rv0023	Rv1312
Rv0023	Rv1313c
Rv0023	Rv1315
Rv0023	Rv1315
Rv0023	Rv1316c
Rv0023	Rv1316c
Rv0023	Rv1316c
Rv0023	Rv1317c
Rv0023	Rv1318c
Rv0023	Rv1318c
Rv0023	Rv1319c
Rv0023	Rv1319c
Rv0023	Rv1319c
Rv0023	Rv1319c
Rv0023	Rv1319c
Rv0023	Rv1319c
Rv0023	Rv1319c
Rv0023	Rv1319c
Rv0023	Rv1319c
Rv0023	Rv1319c
Rv0023	Rv1319c
Rv0023	Rv1319c
Rv0023	Rv1320c
Rv0023	Rv1320c
Rv0023	Rv1320c
Rv0023	Rv1320c
Rv0023	Rv1320c
Rv0023	Rv1320c
Rv0023	Rv1321
Rv0023	Rv1321
Rv0023	Rv1321
Rv0023	Rv1321
Rv0023	Rv1322A
Rv0023	Rv1323
Rv0023	Rv1324
Rv0023	Rv1325c
Rv0023	Rv1325c
Rv0023	Rv1326c
Rv0023	Rv1326c
Rv0023	Rv1327c
Rv0023	Rv1327c
Rv0023	Rv1327c
Rv0023	Rv1327c
Rv0023	Rv1328
Rv0023	Rv1328
Rv0023	Rv1329c
Rv0023	Rv1329c
Rv0023	Rv1337
Rv0023	Rv1338
Rv0023	Rv1338
Rv0023	Rv1338
Rv0023	Rv1339
Rv0023	Rv1339
Rv0023	Rv1339
Rv0023	Rv1340
Rv0023	Rv1340
Rv0023	Rv1340
Rv0023	Rv1340
Rv0023	Rv1340
Rv0023	Rv1345
Rv0023	Rv1345
Rv0023	Rv1346
Rv0023	Rv1346
Rv0023	Rv1347c
Rv0023	Rv1347c
Rv0023	Rv1347c
Rv0023	Rv1347c
Rv0023	Rv1348
Rv0023	Rv1348
Rv0023	Rv1349
Rv0023	Rv1349
Rv0023	Rv1349
Rv0023	Rv1349
Rv0023	Rv1352
Rv0023	Rv1352
Rv0023	Rv1353c
Rv0023	Rv1353c
Rv0023	Rv1353c
Rv0023	Rv1353c
Rv0023	Rv1353c
Rv0023	Rv1353c
Rv0023	Rv1353c
Rv0023	Rv1353c
Rv0023	Rv1353c
Rv0023	Rv1353c
Rv0023	Rv1353c
Rv0023	Rv1353c
Rv0023	Rv1354c
Rv0023	Rv1354c
Rv0023	Rv1354c
Rv0023	Rv1354c
Rv0023	Rv1354c
Rv0023	Rv1354c
Rv0023	Rv1354c
Rv0023	Rv1354c
Rv0023	Rv1355c
Rv0023	Rv1355c
Rv0023	Rv1355c
Rv0023	Rv1355c
Rv0023	Rv1355c
Rv0023	Rv1355c
Rv0023	Rv1356c
Rv0023	Rv1356c
Rv0023	Rv1356c
Rv0023	Rv1356c
Rv0023	Rv1357c
Rv0023	Rv1357c
Rv0023	Rv1357c
Rv0023	Rv1357c
Rv0023	Rv1357c
Rv0023	Rv1357c
Rv0023	Rv1358
Rv0023	Rv1358
Rv0023	Rv1358
Rv0023	Rv1358
Rv0023	Rv1358
Rv0023	Rv1358
Rv0023	Rv1359
Rv0023	Rv1359
Rv0023	Rv1359
Rv0023	Rv1359
Rv0023	Rv1359
Rv0023	Rv1359
Rv0023	Rv1359
Rv0023	Rv1359
Rv0023	Rv1359
Rv0023	Rv1359
Rv0023	Rv1359
Rv0023	Rv1362c
Rv0023	Rv1362c
Rv0023	Rv1362c
Rv0023	Rv1362c
Rv0023	Rv1362c
Rv0023	Rv1363c
Rv0023	Rv1363c
Rv0023	Rv1363c
Rv0023	Rv1363c
Rv0023	Rv1363c
Rv0023	Rv1364c
Rv0023	Rv1364c
Rv0023	Rv1364c
Rv0023	Rv1364c
Rv0023	Rv1364c
Rv0023	Rv1365c
Rv0023	Rv1365c
Rv0023	Rv1365c
Rv0023	Rv1365c
Rv0023	Rv1369c
Rv0023	Rv1369c
Rv0023	Rv1370c
Rv0023	Rv1370c
Rv0023	Rv1371
Rv0023	Rv1371
Rv0023	Rv1371
Rv0023	Rv1371
Rv0023	Rv1372
Rv0023	Rv1372
Rv0023	Rv1372
Rv0023	Rv1372
Rv0023	Rv1372
Rv0023	Rv1372
Rv0023	Rv1372
Rv0023	Rv1372
Rv0023	Rv1373
Rv0023	Rv1373
Rv0023	Rv1390
Rv0023	Rv1390
Rv0023	Rv1391
Rv0023	Rv1391
Rv0023	Rv1392
Rv0023	Rv1392
Rv0023	Rv1402
Rv0023	Rv1402
Rv0023	Rv1403c
Rv0023	Rv1403c
Rv0023	Rv1403c
Rv0023	Rv1403c
Rv0023	Rv1403c
Rv0023	Rv1404
Rv0023	Rv1404
Rv0023	Rv1404
Rv0023	Rv1404
Rv0023	Rv1405c
Rv0023	Rv1405c
Rv0023	Rv1405c
Rv0023	Rv1405c
Rv0023	Rv1406
Rv0023	Rv1406
Rv0023	Rv1407
Rv0023	Rv1407
Rv0023	Rv1410c
Rv0023	Rv1410c
Rv0023	Rv1410c
Rv0023	Rv1410c
Rv0023	Rv1411c
Rv0023	Rv1411c
Rv0023	Rv1412
Rv0023	Rv1412
Rv0023	Rv1426c
Rv0023	Rv1427c
Rv0023	Rv1428c
Rv0023	Rv1428c
Rv0023	Rv1429
Rv0023	Rv1429
Rv0023	Rv1430
Rv0023	Rv1431
Rv0023	Rv1431
Rv0023	Rv1432
Rv0023	Rv1432
Rv0023	Rv1433
Rv0023	Rv1433
Rv0023	Rv1434
Rv0023	Rv1434
Rv0023	Rv1455
Rv0023	Rv1455
Rv0023	Rv1456c
Rv0023	Rv1456c
Rv0023	Rv1457c
Rv0023	Rv1457c
Rv0023	Rv1469
Rv0023	Rv1470
Rv0023	Rv1470
Rv0023	Rv1470
Rv0023	Rv1471
Rv0023	Rv1471
Rv0023	Rv1471
Rv0023	Rv1472
Rv0023	Rv1473
Rv0023	Rv1485
Rv0023	Rv1485
Rv0023	Rv1486c
Rv0023	Rv1486c
Rv0023	Rv1487
Rv0023	Rv1487
Rv0023	Rv1487
Rv0023	Rv1488
Rv0023	Rv1488
Rv0023	Rv1488
Rv0023	Rv1488
Rv0023	Rv1488
Rv0023	Rv1489
Rv0023	Rv1489
Rv0023	Rv1489A
Rv0023	Rv1490
Rv0023	Rv1490
Rv0023	Rv1491c
Rv0023	Rv1491c
Rv0023	Rv1492
Rv0023	Rv1492
Rv0023	Rv1493
Rv0023	Rv1493
Rv0023	Rv1496
Rv0023	Rv1497
Rv0023	Rv1497
Rv0023	Rv1498A
Rv0023	Rv1498A
Rv0023	Rv1498c
Rv0023	Rv1498c
Rv0023	Rv1507A
Rv0023	Rv1507A
Rv0023	Rv1508A
Rv0023	Rv1508A
Rv0023	Rv1508c
Rv0023	Rv1508c
Rv0023	Rv1510
Rv0023	Rv1510
Rv0023	Rv1511
Rv0023	Rv1511
Rv0023	Rv1512
Rv0023	Rv1512
Rv0023	Rv1512
Rv0023	Rv1513
Rv0023	Rv1514c
Rv0023	Rv1522c
Rv0023	Rv1522c
Rv0023	Rv1523
Rv0023	Rv1523
Rv0023	Rv1524
Rv0023	Rv1524
Rv0023	Rv1526c
Rv0023	Rv1527c
Rv0023	Rv1528c
Rv0023	Rv1528c
Rv0023	Rv1528c
Rv0023	Rv1529
Rv0023	Rv1529
Rv0023	Rv1530
Rv0023	Rv1530
Rv0023	Rv1533
Rv0023	Rv1533
Rv0023	Rv1534
Rv0023	Rv1534
Rv0023	Rv1535
Rv0023	Rv1535
Rv0023	Rv1535
Rv0023	Rv1536
Rv0023	Rv1537
Rv0023	Rv1543
Rv0023	Rv1544
Rv0023	Rv1544
Rv0023	Rv1545
Rv0023	Rv1547
Rv0023	Rv1547
Rv0023	Rv1547
Rv0023	Rv1547
Rv0023	Rv1548c
Rv0023	Rv1548c
Rv0023	Rv1548c
Rv0023	Rv1548c
Rv0023	Rv1549
Rv0023	Rv1549
Rv0023	Rv1549
Rv0023	Rv1549
Rv0023	Rv1550
Rv0023	Rv1550
Rv0023	Rv1550
Rv0023	Rv1550
Rv0023	Rv1575
Rv0023	Rv1576c
Rv0023	Rv1576c
Rv0023	Rv1577c
Rv0023	Rv1579c
Rv0023	Rv1579c
Rv0023	Rv1579c
Rv0023	Rv1580c
Rv0023	Rv1580c
Rv0023	Rv1580c
Rv0023	Rv1581c
Rv0023	Rv1581c
Rv0023	Rv1581c
Rv0023	Rv1582c
Rv0023	Rv1582c
Rv0023	Rv1582c
Rv0023	Rv1583c
Rv0023	Rv1583c
Rv0023	Rv1583c
Rv0023	Rv1610
Rv0023	Rv1611
Rv0023	Rv1611
Rv0023	Rv1612
Rv0023	Rv1612
Rv0023	Rv1613
Rv0023	Rv1613
Rv0023	Rv1614
Rv0023	Rv1615
Rv0023	Rv1616
Rv0023	Rv1626
Rv0023	Rv1627c
Rv0023	Rv1631
Rv0023	Rv1632c
Rv0023	Rv1632c
Rv0023	Rv1632c
Rv0023	Rv1633
Rv0023	Rv1633
Rv0023	Rv1633
Rv0023	Rv1634
Rv0023	Rv1634
Rv0023	Rv1634
Rv0023	Rv1634
Rv0023	Rv1634
Rv0023	Rv1638
Rv0023	Rv1638A
Rv0023	Rv1639c
Rv0023	Rv1639c
Rv0023	Rv1639c
Rv0023	Rv1639c
Rv0023	Rv1639c
Rv0023	Rv1640c
Rv0023	Rv1640c
Rv0023	Rv1640c
Rv0023	Rv1641
Rv0023	Rv1641
Rv0023	Rv1642
Rv0023	Rv1642
Rv0023	Rv1643
Rv0023	Rv1643
Rv0023	Rv1644
Rv0023	Rv1644
Rv0023	Rv1644
Rv0023	Rv1645c
Rv0023	Rv1646
Rv0023	Rv1663
Rv0023	Rv1664
Rv0023	Rv1665
Rv0023	Rv1666c
Rv0023	Rv1667c
Rv0023	Rv1668c
Rv0023	Rv1669
Rv0023	Rv1670
Rv0023	Rv1671
Rv0023	Rv1688
Rv0023	Rv1689
Rv0023	Rv1690
Rv0023	Rv1691
Rv0023	Rv1692
Rv0023	Rv1692
Rv0023	Rv1692
Rv0023	Rv1693
Rv0023	Rv1693
Rv0023	Rv1694
Rv0023	Rv1695
Rv0023	Rv1696
Rv0023	Rv1697
Rv0023	Rv1698
Rv0023	Rv1699
Rv0023	Rv1699
Rv0023	Rv1700
Rv0023	Rv1700
Rv0023	Rv1701
Rv0023	Rv1701
Rv0023	Rv1701
Rv0023	Rv1701
Rv0023	Rv1701
Rv0023	Rv1702c
Rv0023	Rv1702c
Rv0023	Rv1702c
Rv0023	Rv1703c
Rv0023	Rv1703c
Rv0023	Rv1703c
Rv0023	Rv1704c
Rv0023	Rv1706A
Rv0023	Rv1706c
Rv0023	Rv1723
Rv0023	Rv1724c
Rv0023	Rv1725c
Rv0023	Rv1728c
Rv0023	Rv1728c
Rv0023	Rv1728c
Rv0023	Rv1729c
Rv0023	Rv1729c
Rv0023	Rv1729c
Rv0023	Rv1729c
Rv0023	Rv1729c
Rv0023	Rv1729c
Rv0023	Rv1729c
Rv0023	Rv1729c
Rv0023	Rv1730c
Rv0023	Rv1730c
Rv0023	Rv1730c
Rv0023	Rv1730c
Rv0023	Rv1730c
Rv0023	Rv1730c
Rv0023	Rv1730c
Rv0023	Rv1730c
Rv0023	Rv1730c
Rv0023	Rv1730c
Rv0023	Rv1730c
Rv0023	Rv1730c
Rv0023	Rv1731
Rv0023	Rv1731
Rv0023	Rv1731
Rv0023	Rv1731
Rv0023	Rv1731
Rv0023	Rv1731
Rv0023	Rv1731
Rv0023	Rv1731
Rv0023	Rv1731
Rv0023	Rv1732c
Rv0023	Rv1732c
Rv0023	Rv1732c
Rv0023	Rv1734c
Rv0023	Rv1735c
Rv0023	Rv1736c
Rv0023	Rv1740
Rv0023	Rv1740
Rv0023	Rv1741
Rv0023	Rv1741
Rv0023	Rv1742
Rv0023	Rv1742
Rv0023	Rv1749c
Rv0023	Rv1750c
Rv0023	Rv1751
Rv0023	Rv1753c
Rv0023	Rv1753c
Rv0023	Rv1754c
Rv0023	Rv1754c
Rv0023	Rv1754c
Rv0023	Rv1754c
Rv0023	Rv1755c
Rv0023	Rv1755c
Rv0023	Rv1755c
Rv0023	Rv1755c
Rv0023	Rv1756c
Rv0023	Rv1756c
Rv0023	Rv1759c
Rv0023	Rv1759c
Rv0023	Rv1760
Rv0023	Rv1760
Rv0023	Rv1761c
Rv0023	Rv1770
Rv0023	Rv1770
Rv0023	Rv1771
Rv0023	Rv1771
Rv0023	Rv1772
Rv0023	Rv1772
Rv0023	Rv1783
Rv0023	Rv1783
Rv0023	Rv1783
Rv0023	Rv1784
Rv0023	Rv1784
Rv0023	Rv1784
Rv0023	Rv1784
Rv0023	Rv1785c
Rv0023	Rv1785c
Rv0023	Rv1785c
Rv0023	Rv1785c
Rv0023	Rv1785c
Rv0023	Rv1786
Rv0023	Rv1786
Rv0023	Rv1798
Rv0023	Rv1798
Rv0023	Rv1799
Rv0023	Rv1799
Rv0023	Rv1799
Rv0023	Rv1799
Rv0023	Rv1800
Rv0023	Rv1800
Rv0023	Rv1801
Rv0023	Rv1801
Rv0023	Rv1804c
Rv0023	Rv1805c
Rv0023	Rv1806
Rv0023	Rv1807
Rv0023	Rv1820
Rv0023	Rv1820
Rv0023	Rv1820
Rv0023	Rv1821
Rv0023	Rv1821
Rv0023	Rv1821
Rv0023	Rv1822
Rv0023	Rv1822
Rv0023	Rv1822
Rv0023	Rv1823
Rv0023	Rv1823
Rv0023	Rv1823
Rv0023	Rv1825
Rv0023	Rv1825
Rv0023	Rv1825
Rv0023	Rv1826
Rv0023	Rv1826
Rv0023	Rv1826
Rv0023	Rv1827
Rv0023	Rv1827
Rv0023	Rv1840c
Rv0023	Rv1841c
Rv0023	Rv1842c
Rv0023	Rv1843c
Rv0023	Rv1844c
Rv0023	Rv1845c
Rv0023	Rv1846c
Rv0023	Rv1847
Rv0023	Rv1858
Rv0023	Rv1859
Rv0023	Rv1859
Rv0023	Rv1859
Rv0023	Rv1860
Rv0023	Rv1860
Rv0023	Rv1860
Rv0023	Rv1861
Rv0023	Rv1861
Rv0023	Rv1869c
Rv0023	Rv1870c
Rv0023	Rv1870c
Rv0023	Rv1871c
Rv0023	Rv1871c
Rv0023	Rv1872c
Rv0023	Rv1873
Rv0023	Rv1873
Rv0023	Rv1873
Rv0023	Rv1874
Rv0023	Rv1874
Rv0023	Rv1874
Rv0023	Rv1875
Rv0023	Rv1875
Rv0023	Rv1875
Rv0023	Rv1875
Rv0023	Rv1875
Rv0023	Rv1876
Rv0023	Rv1876
Rv0023	Rv1877
Rv0023	Rv1877
Rv0023	Rv1878
Rv0023	Rv1878
Rv0023	Rv1879
Rv0023	Rv1879
Rv0023	Rv1880c
Rv0023	Rv1880c
Rv0023	Rv1880c
Rv0023	Rv1880c
Rv0023	Rv1881c
Rv0023	Rv1881c
Rv0023	Rv1881c
Rv0023	Rv1881c
Rv0023	Rv1881c
Rv0023	Rv1882c
Rv0023	Rv1882c
Rv0023	Rv1882c
Rv0023	Rv1883c
Rv0023	Rv1884c
Rv0023	Rv1885c
Rv0023	Rv1886c
Rv0023	Rv1887
Rv0023	Rv1894c
Rv0023	Rv1894c
Rv0023	Rv1895
Rv0023	Rv1895
Rv0023	Rv1895
Rv0023	Rv1895
Rv0023	Rv1895
[truncated: 60,544 more rows]

## Sheet: Model Metabolomics
Metabolite		Time 0	Time 0	Time 0	Time 0	Time 1	Time 1	Time 1	Time 1
2METHYLCITRATE[c]		0.483643	1.01426	0.685086	0.453056	0.724346	0.934252	1.42978	0.453056
3PG[c]		0.454358	1	1.00816	0.284997	1.4383	2.29688	3.42479	5.65021
5MTA[c]		2.05324	2.31905	1.47615	1.82356	0.65743	0.52327	0.541808	0.349033
9_HEXADECENOATE[c]		0.670754	0.963224	0.475605	1.20512	0.835808	0.700273	1.03678	1.25315
AD[c]		1.75626	1.53362	1.44304	1.61962	0.823896	0.711377	0.634922	0.573317
ADN[c]		1.2846	1.34512	0.859304	0.584457	0.64495	0.438769	0.727023	0.549676
AMP[c]		1.33667	1.44836	1.09704	1.2782	1.03726	0.97568	1.72442	1.44108
ASN[c]		0.480562	0.44115	0.602162	0.614265	1.20306	1.37293	1.00131	1.24224
ASP[c]		0.174632	0.160079	0.127093	0.107498	0.290329	0.267401	0.272992	0.32279
CIT[c]		1.29804	1.28002	1.20635	1.26414	1.35151	1.19557	1.09211	1.02983
CITR[c]		1.43427	1.81077	1.38331	1.67117	0.558647	0.46192	0.610732	0.480544
DALA[c]		0.004879	0.886223	0.004879	0.004879	0.491994	0.645542	0.943667	1.11322
DECANOATE[c]		1.18209	1.58117	1.6967	0.989142	1.39448	1.2624	1.3133	1.40196
DGLYCERATE[c]		0.096661	0.722548	0.729965	6.82507	0.930522	1.19699	1.24823	1.40052
DODECANOATE[c]		1	1.14599	1.39436	1.47275	1.56296	1.21886	1.49869	1.50869
EICOSANOATE[c]		0.978798	0.775689	0.538036	0.588004	2.08647	1.73716	2.66027	1.54851
F6P[c]		0.579374	1.24298	0.237015	0.237015	1.66415	1.66344	3.61116	4.18018
FUM[c]		0.537997	0.797869	0.742742	0.005773	0.522309	0.683332	1.20828	0.98928
G6P[c]		0.199781	0.76662	0.160197	0.071466	3.03709	2.8512	6.02731	9.63189
GABA[c]		3.64029	5.4626	2.80367	4.38678	0.403596	0.317944	0.351539	0.328544
GL[c]		1.07073	0.85366	1.50769	1.05356	1.2612	1.03701	0.949165	0.876547
GL3P[c]		1.27897	1.99578	1.16023	0.148346	0.74088	0.889946	1.73137	1.86076
GLC[c]		0.554502	0.567465	0.469886	0.270925	0.532206	0.540973	0.746098	0.744296
GLN[c]		2.01187	2.23555	1.8955	1.97566	0.541582	0.413656	0.572642	0.38659
GLU[c]		1	1.19303	0.928203	0.861685	0.601521	0.59152	0.685664	0.604723
GLY[c]		0.297538	0.340923	0.297538	0.297538	0.297538	0.303744	0.300534	0.444146
GLYCOLATE[c]		1.65564	1.48622	1.65791	1.51997	1.18409	1.28854	1.06803	0.937126
GN[c]		0.142299	0.142299	0.142299	0.142299	0.142299	0.142299	0.142299	0.142299
GSN[c]		1.11397	0.513829	0.582783	0.513829	0.959185	0.752201	0.513829	0.670898
HBA[c]		1.33334	1.28012	1.56625	0.251708	0.593647	0.615393	0.818319	0.652158
HEPTADECANOATE[c]		0.996482	0.728056	0.741807	0.996127	1.44861	1.06573	1.66737	1.3407
HEXACOSANOATE[c]		0.503117	0.257404	0.463302	0.188275	1	2.1308	2.58719	2.39668
HEXADECANOATE[c]		1.28769	0.874276	0.954391	1.10077	0.98184	0.762282	1.06231	1.31589
HEXANOATE[c]		1.6082	1.32578	3.19212	3.53826	1.88645	1.98058	1.1433	0.807555
HSER[c]		0.145758	0.638986	0.145758	0.215979	0.891731	0.989047	1.31887	2.18955
HYXN[c]		0.090882	0.090882	0.090882	0.090882	0.225343	0.235994	0.090882	0.090882
ICIT[c]		0.360602	0.234479	0.349093	0.1797	0.667625	0.434915	0.46899	0.41124
ILE[c]		1.71587	1.93181	1.17977	1.42003	1.473	0.984516	1.71338	1
INS[c]		0.899421	0.359184	1	0.359184	0.359184	0.359184	0.359184	0.359184
LEU[c]		1.83586	2.34511	1.40098	1.73013	0.829162	0.667554	0.718761	0.565493
LYS[c]		0.057213	1.17739	0.057213	0.057213	0.476934	0.516395	0.447345	1.33088
MAL[c]		0.792472	1	0.577714	0.51058	1.10821	1.16374	1.58282	1.046
MAN[c]		0.506661	1.1251	0.755553	0.985315	0.594591	0.763469	1.03001	1.34628
MET[c]		1.90145	2.10147	1.18796	1.09093	1.51817	1.59006	2.01478	1.69473
MI[c]		0.883938	2.33266	0.992887	0.556821	0.950181	1.28284	1.98553	2.42392
NACD[c]		1.55302	1.63438	1.43002	1	0.60378	0.644432	0.541729	0.385587
NAD[c]		1.40836	2.55328	1.4252	1.71802	0.993668	0.767165	1	1.43904
NADP[c]		1.9918	0.522066	1.67045	1	0.302908	0.302908	0.525092	0.41644
NAGLU[c]		2.05465	2.55391	2.2209	2.50124	0.149425	0.211546	0.149425	0.149425
NAM[c]		1.10337	1.54911	0.960413	0.517964	1	1.05894	1.40094	1.2066
NAORN[c]		0.184181	0.207756	0.097327	0.183567	0.336032	0.194078	0.209182	0.247889
OCTADECANOATE[c]		1.24618	0.881973	0.937938	1.12731	1.07599	0.792943	1	1.29815
PENTADECANOATE[c]		1.13457	0.878293	0.80457	1.18089	1.00173	0.625265	0.740248	1.33626
PHE[c]		1.24796	1.42427	0.929364	1.08933	0.984015	0.704108	1	0.776835
PI[c]		0.765017	1.01383	0.569586	0.402446	0.498775	0.959383	0.789844	1
PNTO[c]		0.990307	1.22112	0.753557	1.08909	0.811528	0.587842	0.585667	0.5902
PRO[c]		1.16586	1.45535	0.996466	1.14284	0.473323	0.339274	0.428395	0.371782
S7P[c]		0.154387	0.487407	0.270741	0.143591	1.32161	1.53891	4.44135	7.67658
SER[c]		0.311411	1.69237	0.205609	0.205609	2.24638	0.798979	0.916495	1
SUCC[c]		0.376078	0.307473	0.208265	0.125959	0.355046	0.268697	0.288833	0.195641
THR[c]		1.15777	1.12766	0.990852	0.759294	1.4696	1	1.9247	1.15364
TRE[c]		0.222554	0.789715	0.317327	0.203167	0.360751	0.5886	1.16649	1.56835
TRP[c]		1.21966	1.34993	0.732674	0.979548	0.678234	0.557031	0.646063	0.426672
TYR[c]		1.86289	2.72707	1.33203	2.13779	0.783894	0.603929	0.836141	0.789307
URA[c]		0.810688	0.795623	0.526275	0.526275	0.586205	0.886327	0.775077	0.828195
UREA[c]		1.01056	0.85174	0.808348	0.72324	1.17379	1.12795	1.21229	1.23018
VAL[c]		1.26213	1.26588	0.935283	0.874301	1.50028	1.12934	2.11463	1.22566
bALA[c]		1.14358	1.3105	1.42437	0.2066	0.2066	0.761256	0.2066	0.465883
cAMP[c]		0.275287	0.14653	0.115824	0.115824	0.242517	0.343887	0.211909	0.349394
