# Supplementary material for: Metabolic modeling predicts metabolite changes in Mycobacterium tuberculosis
Source: BMC Syst Biol. 2015 Sep 16;9:57. doi: 10.1186/s12918-015-0206-7 (PMC4574064; doi:10.1186/s12918-015-0206-7)
Supplement: Additional file 2: — Supplementary data files. Pathways.zip full set model predictions for all metabolites during transcription factor induction based on genome-wise expression. Pathways_specific.zip full set model predictions for all metabolites during transcription factor induction based on TF regulon specific expression. Model.xml: Genome scale MTB metabolic model used. Table S1 the binding network used for the transcription factor overexpression analyses and median-scaled metabolite abundance values for normoxic and hypoxic conditions. (ZIP 2706 kb) [file 12918_2015_206_MOESM2_ESM.zip › FundingInformation.xml]

<?xml version="1.0" encoding="UTF-8"?><funding-group><award-group id="ID0EAZAG298"><funding-source funder-id="http://dx.doi.org/10.13039/100000060">National Institute of Allergy and Infectious Diseases</funding-source><award-id>HHSN272200800059C</award-id><principal-award-recipient><principal-award-recipient-first-name>James</principal-award-recipient-first-name><principal-award-recipient-last-name>Galagan</principal-award-recipient-last-name></principal-award-recipient></award-group><award-group id="ID0E15AG299"><funding-source funder-id="">the Rafik B. Hariri Institute for Computing and Computational Science &amp; Engineering</funding-source><principal-award-recipient><principal-award-recipient-first-name>James</principal-award-recipient-first-name><principal-award-recipient-last-name>Galagan</principal-award-recipient-last-name></principal-award-recipient></award-group></funding-group>
